# Supplementary material for: Fe2O3/Porous Carbon Composite Derived from Oily Sludge Waste as an Advanced Anode Material for Supercapacitor Application
Source: Nanomaterials (Basel). 2022 Oct 28;12(21):3819. doi: 10.3390/nano12213819 (PMC9656837; doi:10.3390/nano12213819)
Supplement: Supplementary file 1 [file nanomaterials-12-03819-s001.zip]

Archive with 1 entries (1 files):
- nanomaterials-1979237-supplementary.pdf
